# Supplementary material for: Correlation between the Capillary Blood Flow Characteristics and Endothelium Function in Healthy Volunteers and Patients Suffering from Coronary Heart Disease and Atrial Fibrillation: A Pilot Study
Source: Life (Basel). 2023 Oct 12;13(10):2043. doi: 10.3390/life13102043 (PMC10608205; doi:10.3390/life13102043)
Supplement: Supplementary file 1 [file life-13-02043-s001.zip]

Archive with 3 entries (3 files):
- Supplementary Materials.pdf
- Video S1 - The capillaries of patient with CHD.mp4
- Video S2 - The capillaries of healthy individual.mp4
